# Supplementary material for: Improving Successful Introduction after a Negative Food Challenge Test: How to Achieve the Best Result?
Source: Nutrients. 2020 Sep 7;12(9):2731. doi: 10.3390/nu12092731 (PMC7551318; doi:10.3390/nu12092731)
Supplement: Supplementary file 1 [file nutrients-12-02731-s001.zip]

Archive with 6 entries (5 files):
- nutrients-896236-supplementary/
- nutrients-896236-supplementary/File 1.docx
- nutrients-896236-supplementary/File 2.docx
- nutrients-896236-supplementary/File 3.docx
- nutrients-896236-supplementary/File 4.docx
- nutrients-896236-supplementary/File 5.docx
